# Supplementary material for: Evidence of Skyrmion-Tube Mediated Magnetization Reversal in Modulated Nanowires
Source: Materials (Basel). 2021 Sep 29;14(19):5671. doi: 10.3390/ma14195671 (PMC8509997; doi:10.3390/ma14195671)
Supplement: Supplementary file 1 [file materials-14-05671-s001.zip]

Archive with 1 entries (1 files):
- materials-1382608-supplementary.pdf
